# Supplementary material for: Genetic Polymorphisms in Oxidative Stress and Inflammatory Pathways as Potential Biomarkers in Alzheimer’s Disease and Dementia
Source: Antioxidants (Basel). 2023 Jan 29;12(2):316. doi: 10.3390/antiox12020316 (PMC9952323; doi:10.3390/antiox12020316)
Supplement: Supplementary file 1 [file antioxidants-12-00316-s001.zip]

Archive with 1 entries (1 files):
- antioxidants-2090948-supplementary.pdf
